# Supplementary material for: An Ecological Study Assessing the Relationship between Public Health Policies and Severity of the COVID-19 Pandemic
Source: Healthcare (Basel). 2021 Sep 17;9(9):1221. doi: 10.3390/healthcare9091221 (PMC8470125; doi:10.3390/healthcare9091221)
Supplement: Supplementary file 1 [file healthcare-09-01221-s001.zip]

Archive with 1 entries (1 files):
- healthcare-1291194-supplementary.xlsx
