# Supplementary material for: An Ecological Study Assessing the Relationship between Public Health Policies and Severity of the COVID-19 Pandemic
Source: Healthcare (Basel). 2021 Sep 17;9(9):1221. doi: 10.3390/healthcare9091221 (PMC8470125; doi:10.3390/healthcare9091221)
Supplement: Supplementary file 1 [file healthcare-09-01221-s001.zip › healthcare-1291194-supplementary.xlsx]

## Sheet: Sheet1
Country ISO3	Country Name	C1 School closing (mean - up until 2 weeks before peak)	C2 Workplace closing (mean - up until 2 weeks before peak)	C3 Cancel public events (mean - up until 2 weeks before peak)	C4 Restrictions on gatherings (mean - up until 2 weeks before peak)	C5 Close public transport (mean - up until 2 weeks before peak)	C6 Stay at home requirements (mean - up until 2 weeks before peak)	C7 Restrictions on internal movement (mean - up until 2 weeks before peak)	C8 International travel controls (mean - up until 2 weeks before peak)	E1 Income support (mean - up until 2 weeks before peak)	E2 Debt/contract relief (mean - up until 2 weeks before peak)	E3 Fiscal measures (mean - up until 2 weeks before peak)	E4 International support (mean - up until 2 weeks before peak)	H1 Public information campaigns (mean - up until 2 weeks before peak)	H2 Testing policy (mean - up until 2 weeks before peak)	H3 Contact tracing (mean - up until 2 weeks before peak)	H4 Emergency investment in healthcare (mean - up until 2 weeks before peak)	H5 Investment in vaccines (mean - up until 2 weeks before peak)	Stringency Index Total (mean - up until 2 weeks before peak)	C1 School closing (mean - up until 17th of May)	H5 Investment in vaccines (mean - up until 17th of May)	Stringency Index Total (mean - up until 17th of May)	Mean Mortality Rate	Time to Peak (days)	Peak Deaths	Cumulative Deaths after Peak	Slope of Descending Curve	GDP per capita, PPP (current international $) [2018]	Median age	Region	Log Mean Mortality Rate	Log Time to Peak (days)	Log Peak Deaths /100,00 Pop.	Log Cumulative Deaths after Peak /100,000 Pop.	Log Slope of Descending Curve / Slope of Ascending Curve	Older Populations	High Income	European Country
AUT	Austria	3	3	2	4	1	2	2	3	2	2	0	0	2	2	1	0	0	85.19	2.7193	19047.3	76.6577	0.715138	18	30	395	-0.240028	55454.7	43.483	Europe & Central Asia	-0.33528	2.89037	-1.08147	1.49622	-1.09172	1	1	1
BEL	Belgium	1.81818	2.59091	1.90909	2.90909	0	1.45455	1.81818	2.90909	2	2	436736032	0	2	1	1.04545	48925000	0	69.6968	1.94118	403346	76.6601	7.84487	36	283	5013	-5.42379	51408	41.928	Europe & Central Asia	2.05986	3.58352	0.907315	3.78166	-0.369065	0	1	1
CAN	Canada	3	2.91667	2	3.83333	0	1	1.83333	3.91667	2	0.972222	45777776	833333	2	2.94444	1	1.96699e+06	495009	71.2747	3	9743314	71.6582	3.23646	50	172	3219	-2.10988	48130.3	41.124	North America	1.17448	3.91202	-0.767598	2.16173	-0.427851	0	1	0
CHE	Switzerland	3	2.30769	2	3.30769	0	1.53846	0.769231	3	1.07692	0.615385	4110652416	0	2	1	1	0	0	69.3708	2.89231	0	72.5617	1.55098	27	64	951	-0.76668	68060.9	43.053	Europe & Central Asia	0.438887	3.29584	-0.285713	2.41292	-0.704572	1	1	1
DEU	Germany	2.95	0.65	2	3.1	0	1.7	1.65	3.75	1.9	1.2	3422147584	0	2	1	1.15	3304886272	7.82554e+06	65.0705	2.76562	24023982	68.6425	6.40801	34	299	4632	-3.99771	53074.5	45.744	Europe & Central Asia	1.85755	3.52636	-1.02011	1.72019	-0.471828	1	1	1
DZA	Algeria	3	1.42857	2	0	1.42857	2.14286	1.42857	3	0	0	0	0	1	0	0	14285714	0	61.9029	3	0	81.7148	0.777953	21	30	411	-0.200103	15481.8	28.521	Middle East & North Africa	-0.251089	3.04452	-2.64448	-0.0270855	-1.35783	0	0	0
ECU	Ecuador	3	3	2	3	2	2	2	4	0.694444	2	10666667	0	2	2.16667	1	12888889	0	93.52	3	0	91.7314	1.98718	50	50	1630	-3.66211	11734.4	27.93	Latin America & Caribbean	0.686717	3.91202	-1.22873	2.25559	0.611321	0	0	0
ESP	Spain	3	1.69231	2	1	0.692308	1.38462	1	3.46154	0.769231	0.461538	19577620480	0	2	1	1	324100832	2.02635e+06	62.8554	3	376322	79.003	29.2673	27	809	15381	-16.1933	39715.4	44.858	Europe & Central Asia	3.37647	3.29584	0.548961	3.49405	-0.591872	1	0	1
FRA	France	3	1.625	1.41667	2.79167	0.583333	1.08333	1.20833	3.08333	1.16667	1.16667	2032029312	0	2	1.45833	1	0	2.28668e+06	65.6237	2.90411	8216325	81.1507	21.8093	38	635	14939	-15.3719	45342.4	42.338	Europe & Central Asia	3.08234	3.63759	-0.0534623	3.10464	-0.349794	1	0	1
GBR	United Kingdom of Great Britain and Northern Ireland (the)	1.43478	1.34783	1.30435	1.91304	0.347826	0.956522	1	0	1.21739	1.3913	21570084864	7972174	2	1	0.0869565	292939264	11199163	45.0091	2.47059	3.78795e+06	64.7906	24.2052	37	842	23461	-13.457	45973.6	40.467	Europe & Central Asia	3.18657	3.61092	0.236159	3.56347	-0.587065	0	1	1
HUN	Hungary	3	2	2	1	1	1.66667	1.61111	4	0	2	1888315136	0	2	1	2	146748640	0	70.9839	2.75862	0	68.7553	0.33128	32	14	311	-0.165897	31102.5	43.336	Europe & Central Asia	-1.10479	3.46574	-1.94272	1.15802	-0.691593	1	0	1
IRL	Ireland	3	3	2	4	2	1.93333	1.93333	0.666667	2	2	182812	0	2	1	1	1.16645e+06	0	86.4227	3	377575	89.4946	1.61509	29	25	857	-1.2138	83203.4	38.246	Europe & Central Asia	0.479393	3.3673	-0.663411	2.87115	-0.285634	0	1	1
IRN	Iran (Islamic Republic of)	1.69565	0.695652	2	0	0	0	1.13043	0	0	0.26087	0	0	0.913043	0	0	0	0	30.0326	2.61905	0	48.4455	3.73148	37	117	4977	-1.30251		31.972	Middle East & North Africa	1.31681	3.61092	-1.94469	1.80572	-1.05251	0	0	0
ITA	Italy	3	3	2	4	0.375	2	2	3	0.125	0.125	641020864	0	2	1.95833	2	0	0	77.3183	3	0	82.9383	18.8728	38	727	20183	-10.2805	41830.4	47.288	Europe & Central Asia	2.93772	3.63759	0.184834	3.5085	-0.607474	1	0	1
JPN	Japan	3	1	1	0	0	0.27027	1	2.37838	0.027027	1.72973	26780080128	22616514560	2	1	1	0	0	42.3419	3	0	44.1846	0.362531	51	26	476	-0.382952	42797.5	48.358	East Asia & Pacific	-1.01465	3.93183	-3.88496	-0.97764	0.0548007	1	0	0
NLD	Netherlands (the)	2.85714	3	2	3	0	1.42857	1	2.14286	1.71429	0.0714286	784003520	0	2	1	1	0	0	69.0464	2.85938	0	75.9259	5.16394	28	115	3440	-2.30448	56328.9	43.314	Europe & Central Asia	1.6417	3.3322	-0.404364	2.99393	-0.806844	1	1	1
POL	Poland	3	2	2	2.75	0.125	1.25	1.6875	4	1	1	1774585472	0	2	1	0	0	0	74.1894	3	0	80.6217	0.768941	30	28	607	-0.335192	31336.6	41.678	Europe & Central Asia	-0.262742	3.4012	-2.6074	0.468922	-0.83031	0	0	1
PRT	Portugal	3	3	2	4	1	2	1	3	1	2	0	0	2	1.66667	0.533333	0	0	82.41	2.98305	183387	81.1688	1.00208	29	28	739	-0.394052	33415.4	46.158	Europe & Central Asia	0.00208102	3.3673	-1.30075	1.97234	-0.933352	1	0	1
ROU	Romania	3	2	2	4	1.74074	1.96296	1.77778	4	2	1.59259	0	0	2	2.88889	0.740741	0	0	84.8437	3	0	84.5469	0.582997	41	27	482	-0.469474	28206.4	43.171	Europe & Central Asia	-0.539574	3.71357	-1.97583	0.906282	-0.216568	1	0	1
SWE	Sweden	0.958333	0.666667	0	2	0	0	0.25	2.75	2	0.375	338568384	0	2	1	1.25	0	0	31.7125	0.984127	0	36.6832	2.4131	38	172	2458	-0.57263	53208.9	41.078	Europe & Central Asia	0.880911	3.63759	0.524173	3.18378	-1.43843	0	1	1
TUR	Turkey	3	2	2	0	1.36842	1.94737	1.57895	3.63158	0.105263	0	0	0	2	2	1	0	0	72.2195	3	0	76.7392	3.37502	33	123	2375	-1.99636	28068.9	31.549	Europe & Central Asia	1.2164	3.49651	-1.90101	1.05956	-0.525076	0	0	0
USA	United States of America (the)	2.83333	1.66667	1.75	2.52778	0.611111	1.33333	1.25	3	0.666667	0.333333	59755556864	43722224	1.27778	2.66667	1	8515500032	22944444	53.0111	2.92105	10868421	63.6849	44.5596	50	1857	61242	-29.4501	62794.6	38.308	North America	3.79683	3.91202	-0.56634	2.92953	-0.41413	0	1	0
